# Supplementary material for: Optimization of Diclofenac-Loaded Bicomponent Nanofibers: Effect of Gelatin on In Vitro and In Vivo Response
Source: Pharmaceutics. 2024 Jul 11;16(7):925. doi: 10.3390/pharmaceutics16070925 (PMC11279899; doi:10.3390/pharmaceutics16070925)
Supplement: Supplementary file 1 [file pharmaceutics-16-00925-s001.zip]

Archive with 1 entries (1 files):
- pharmaceutics-3045421-supplementary.pdf
